# Supplementary material for: Transsulfuration metabolism is essential for ferroptosis resistance in quiescent endothelial cells
Source: Cell Death Dis. 2025 Dec 20;17(1):107. doi: 10.1038/s41419-025-08333-1 (PMC12847926; doi:10.1038/s41419-025-08333-1)
Supplement: Supplementary file 3 — qPCR data [file 41419_2025_8333_MOESM3_ESM.xlsx]

## Sheet:  Fig. 2G
qPCR of SLC7A11 in PECs (P) and QECs (Q) in decreasing concenctrations of Cys-Cys
P200= PECs 200ug/mL Cys-Cys			Q200= QECs 200ug/mL Cys-Cys
P20= PECs 20ug/mL Cys-Cys			Q20= QECs 20ug/mL Cys-Cys
P2= PECs 2ug/mL Cys-Cys			Q2= QECs 2ug/mL Cys-Cys
P0= PECs 0ug/mL Cys-Cys			Q0= QECs 0ug/mL Cys-Cys
	Target name	Sample Name	CT				Sample Name	CT				Fold change		Sample Name	CT				Fold change		Sample Name	CT				Fold change		Sample Name	CT				Fold change		Sample Name	CT				Fold change		Sample Name	CT				Fold change		Sample Name
	ACTIN	P200 a	14.5372				P20 a	14.7502						P2 a	16.9746						P0 a	15.681						Q200 a	15.241						Q20 a	15.1599						Q2 a	15.6598						Q0 a
	ACTIN	P200 a	14.8358				P20 a	14.5664						P2 a	16.8775						P0 a	16.1569						Q200 a	15.1602						Q20 a	14.9816						Q2 a	15.3366						Q0 a
	ACTIN	P200 a	14.5709	14.648			P20 a	14.6252	14.6473					P2 a	16.8754	16.9092					P0 a	16.0246	15.9541					Q200 a	15.3093	15.2368					Q20 a	15.1779	15.1065					Q2 a	15.8857	15.6274					Q0 a
	SLC7A11	P200 a	19.662	5.01402			P20 a	20.3023	5.65505	0.709426	0.611564			P2 a	19.971	3.06183	-1.8838	3.69045			P0 a	19.2444	3.29029	-1.65534	3.14997			Q200 a	21.6539	6.41704	1.47141	0.360629			Q20 a	21.9768	6.8703	1.92467	0.263401			Q2 a	20.7552	5.1278	0.182174	0.881374			Q0 a
	SLC7A11	P200 a	19.6554	5.0074			P20 a	20.2153	5.56799	0.622361	0.649607			P2 a	20.1529	3.24373	-1.70189	3.25327			P0 a	18.9769	3.02279	-1.92284	3.79168			Q200 a	21.7184	6.48161	1.53599	0.344844			Q20 a	21.9783	6.8718	1.92617	0.263126			Q2 a	20.489	4.86165	-0.0839809	1.05994			Q0 a
	SLC7A11	P200 a	19.4635	4.81546	4.94563		P20 a	20.1631	5.51576	0.570136	0.673553	0.644908		P2 a	20.0836	3.1744	-1.77123	3.41345	3.45239		P0 a	19.1028	3.14869	-1.79694	3.47481	3.47215		Q200 a	21.3068	6.07	1.12437	0.458701	0.388058		Q20 a	21.8006	6.69408	1.74845	0.297621	0.274716		Q2 a	20.2999	4.67249	-0.273142	1.20844	1.04992		Q0 a
	ACTIN	P200 b	14.5533				P20 b	14.5017						P2 b	15.8576						P0 b	14.757						Q200 b	15.4599						Q20 b	15.4098						Q2 b	15.7242						Q0 b
	ACTIN	P200 b	14.4708				P20 b	14.4195						P2 b	15.843						P0 b	15.0147						Q200 b	15.4534						Q20 b	15.2803						Q2 b	15.4362						Q0 b
	ACTIN	P200 b	14.7419	14.5887			P20 b	14.4288	14.45					P2 b	15.6829	15.7945					P0 b	14.6489	14.8069					Q200 b	15.1931	15.3688					Q20 b	15.3113	15.3338					Q2 b	15.5181	15.5595					Q0 b
	SLC7A11	P200 b	20.0565	5.46785			P20 b	20.8124	6.36246	0.812723	0.569306			P2 b	19.4832	3.68866	-1.86107	3.63278			P0 b	17.4158	2.60889	-2.93111	7.62699			Q200 b	21.1742	5.80537	0.255635	0.837619			Q20 b	20.667	5.33318	-0.216553	1.16195			Q2 b	19.4558	3.8963	-1.65344	3.14582			Q0 b
	SLC7A11	P200 b	20.1268	5.53811			P20 b	20.6273	6.17736	0.627629	0.647239			P2 b	19.09	3.29555	-2.25419	4.77065			P0 b	17.4874	2.68048	-2.85952	7.25771			Q200 b	19.7137	4.34492	-1.20482				Q20 b	20.8341	5.50035	-0.0493813	1.03482			Q2 b	19.4025	3.843	-1.70673	3.26421			Q0 b
	SLC7A11	P200 b	20.2319	5.64324	5.54973		P20 b	20.5796	6.12963	0.579895	0.669012	0.628519		P2 b	19.055	3.26055	-2.28919	4.88781	4.43041		P0 b	17.8503	3.04337	-2.49663	5.64366	6.84279		Q200 b	20.9273	5.55856	0.00882562	0.993901	0.91576		Q20 b	20.8019	5.46813	-0.0816002	1.05819	1.08499		Q2 b	19.4588	3.89935	-1.65038	3.13917	3.18307		Q0 b
	ACTIN	P200	16.2571				P20	23.8152						P2	26.98													Q200	16.4302						Q20	20.5573													Q0
	ACTIN	P200	16.4631				P20	23.9551						P2	26.8508													Q200	16.2495						Q20	20.4989													Q0
	ACTIN	P200	16.3425	16.3543			P20	24.8697	23.8852					P2	26.5263	26.7857												Q200	16.5924	16.424					Q20	20.2688	20.4417												Q0
	SLC7A11	P200	20.4324	4.07815			P20	28.8595	5.05949	0.999494	0.500175			P2	28.3263	1.62631	-2.43369	5.40275										Q200	21.4846	5.06055	0.995166	0.501678			Q20	24.8051	4.36344	0.298049	0.813351										Q0
	SLC7A11	P200	20.5046	4.15029			P20	28.7691	4.96913	0.90913	0.532506			P2	29.4484	2.74837	-1.31163	2.48221										Q200	21.2266	4.80259	0.737202	0.599902			Q20	25.0833	4.64162	0.57623	0.670714										Q0
	SLC7A11	P200	20.322	3.96772	4.06539		P20	28.721	4.921	0.861001	0.550571	0.527751		P2	29.0548	2.35478	-1.70522	3.26079	3.71525									Q200	21.165	4.74096	0.675574	0.626083	0.575888		Q20	24.7976	4.35589	0.290508	0.817614	0.767227									Q0
	ACTIN	P'200	15.68				P'20	25.951						P'2	18.598						P'0	24.6432						Q'200	15.9139						Q'20	17.2047						Q'2	19.2237
	ACTIN	P'200	15.6885				P'20	26.1192						P'2	18.6142						P'0	24.8754						Q'200	15.8873						Q'20	17.0171						Q'2	19.0991
	ACTIN	P'200	15.6496	15.6727			P'20	25.6989	25.923					P'2	18.5036	18.5719					P'0	24.7239	24.7475					Q'200	15.7846	15.8619					Q'20	17.3555	17.1925					Q'2	18.9851	19.1026
	SLC7A11	P'200	20.1717	4.49895			P'20	35.0715	9.14846	4.69248	0.236505			P'2	21.9452	3.37522	-1.07478	2.11801			P'0	27.434	2.69396	-1.75604	3.3777			Q'200	21.2713	5.40933	0.953349	0.516432			Q'20	22.5963	5.40388	0.947897	0.518387			Q'2	24.4618	5.35981	0.909808	0.532256
	SLC7A11	P'200	20.1249	4.45224			P'20	35.0015	9.07846	4.62248	0.166505			P'2	22.4281	3.85815	-0.591852	1.51549			P'0	27.1332	2.39318	-2.05682	4.16069			Q'200	21.2676	5.4057	0.949719	0.517733			Q'20	22.4353	5.24285	0.786867	0.579601			Q'2	24.4086	5.30658	0.856583	0.552259
	SLC7A11	P'200	20.0895	4.41676	4.45598		P'20	35.0221	9.09915	4.64317	0.187186	0.196732		P'2	21.9841	3.41411	-1.03589	2.06168	2.08984		P'0	26.2846	1.54456	-2.90544	7.49248	3.7692		Q'200	21.2477	5.38575	0.92977	0.524942	0.519703		Q'20	22.2803	5.08781	0.631823	0.64536	0.581116		Q'2	24.5063	5.40425	0.954252	0.516109	0.533541
	ACTIN	P200	23.7071				P20	22.8983						P2	23.6783						P0	24.7945						Q200	22.1807						Q20	21.7461						Q2	23.2485						Q0
	ACTIN	P200	23.6115				P20	22.9026						P2	23.5046						P0	25.3056						Q200	22.084						Q20	22.1178						Q2	22.7178						Q0
	ACTIN	P200	23.9934	23.7707			P20	23.715	23.172					P2	23.9286	23.7038					P0	25.1934	25.0978					Q200	22.4312	22.232					Q20	22.1567	22.0069					Q2	23.0544	23.0069					Q0
	SLC7A11	P200	26.199	2.42834			P20	26.4587	3.28676	0.70676	0.612695			P2	24.3111	0.611132	-1.96887	3.91461			P0	25.2084	0.110523	-2.46948	5.53843			Q200	26.3064	4.07442	1.49442	0.354925			Q20	26.7115	4.71153	2.13153	0.228215			Q2	25.6251	2.62512	0.0451183	0.96921			Q0
	SLC7A11	P200	26.2704	2.49972			P20	26.6328	3.46085	0.880853	0.543046			P2	24.4538	0.753827	-1.82617	3.54595			P0	25.148	0.0501855	-2.52981	5.77497			Q200	26.1444	3.91244	1.33244	0.397095			Q20	26.9472	4.94723	2.36723	0.193818			Q2	25.3681	2.36808	-0.211916	1.15823			Q0
	SLC7A11	P200	26.5857	2.81502	2.58103		P20	26.5806	3.40867	0.828666	0.56305	0.57293		P2	24.5101	0.810132	-1.76987	3.41023	3.6236		P0	25.0627	-0.0351702	-2.61517	6.12695	5.81345		Q200	26.0976	3.86562	1.28562	0.410194	0.387405		Q20	27.3043	5.30433	2.72433	0.151319	0.191117		Q2	25.498	2.49799	-0.0820142	1.05849	1.06198		Q0
	ACTIN	P200	15.5976																									Q200	15.8881						Q20	15.3153						Q2	15.5579						Q0
	ACTIN	P200	15.5616																									Q200	15.6242						Q20	15.3302						Q2	15.7106						Q0
	ACTIN	P200	15.2291	15.4628																								Q200	15.6653	15.7259					Q20	15.4194	15.3549					Q2	15.6745	15.6477					Q0
	SLC7A11	P200	19.9738	4.51103																								Q200	21.6071	5.88121	1.21121	0.431905			Q20	21.9044	6.54949	1.87949	0.271781			Q2	19.6502	4.00253	-0.667468	1.58828			Q0
	SLC7A11	P200	20.2694	4.80666																								Q200	21.5259	5.80003	1.13003	0.456905			Q20	21.7702	6.41525	1.74525	0.298283			Q2	19.7011	4.05342	-0.616578	1.53323			Q0
	SLC7A11	P200	20.1686	4.70585	4.67452																							Q200	21.8332	6.10735	1.43735	0.369245	0.419352		Q20	22.1537	6.79875	2.12875	0.228655	0.26624		Q2	19.5637	3.91603	-0.753968	1.68642	1.60265		Q0
[truncated: 5 more columns]

## Sheet: Fig. 2J
qPCR of KLF2 in PECs and QECs in NT condition
P200= PECs 200ug/mL Cys-Cys			Q200= QECs 200ug/mL Cys-Cys
		PECs 1					PECs 2					PECs 3
	Target name	CT				Fold change	CT				Fold change	CT				Fold change
	ACTIN	15.4357					16.6983					15.1368
	ACTIN	16.2214					16.5326					15.355
	ACTIN	15.7105	15.5731				16.5025	16.5778				15.1231	15.205
	KLF2	22.0606	6.56061				22.4071	5.83706				21.4545	6.25448
	KLF2	22.3216	6.82159				21.3738					20.5345
	KLF2	21.8445	6.34449	6.57557			21.9876	5.41764	5.62735			21.1273	5.92728	6.09088
		QECs 1					QECs 2					QECs 3
	Target name	CT					CT					CT
	ACTIN	15.5404					16.1066					14.9789
	ACTIN	15.0872					15.0968					14.8012
	ACTIN	15.8862	15.5046				15.3855	15.5297				14.0803	14.89
	KLF2	21.1708	5.67079	-0.429212	1.3465		21.7443	5.64434	-0.455659	1.37141		20.7881	5.8881	-0.211904	1.15822
	KLF2	21.2772	5.77723	-0.322772	1.25073		21.7654	5.66538	-0.434622	1.35156		20.5896	5.68962	-0.410379	1.32904	1.24363
	KLF2	21.2995	5.79948	-0.300525	1.23159	1.27627	21.3978	5.29779	-0.80221	1.74377	1.48891	21.4616	6.56158	0.461583

## Sheet: Sup. Fig. 2B
qPCR of HES1 in PECs and QECs in NT condition
		Target name	Sample	CT			Sample	CT				Fold change
		ACTIN	PECs	16.2571			QECs	16.4302
		ACTIN	PECs	16.4631			QECs	16.2495
		ACTIN	PECs	16.3425	16.3543		QECs	16.5924	16.424
		HES1	PECs	23.6284	7.2741		QECs	23.0651	6.64103	-0.893429	1.85759
		HES1	PECs	24.0193	7.66507		QECs	22.9746	6.55053	-0.983931	1.97785
		HES1	PECs	24.0185	7.6642	7.53446	QECs	23.0753	6.65125	-0.883213	1.84448	1.8933
		ACTIN	PECs	15.68			QECs	15.9139
		ACTIN	PECs	15.6885			QECs	15.8873
		ACTIN	PECs	15.6496	15.6727		QECs	15.7846	15.8619
		HES1	PECs	22.7819	7.10916		QECs	22.3489	6.48696	-0.818865	1.76402
		HES1	PECs	22.9973	7.32462		QECs	21.9769	6.11493	-1.1909	2.28294
		HES1	PECs	23.1564	7.4837	7.30583	QECs	22.4086	6.54664	-0.759186	1.69254	1.91317
		ACTIN	PECs	14.5372			QECs	15.241
		ACTIN	PECs	14.8358			QECs	15.1602
		ACTIN	PECs	14.5709	14.648		QECs	15.3093	15.2368
		HES1	PECs	23.8734	9.23344		QECs	22.9253	7.6953	-1.3747	2.59315
		HES1	PECs	23.561	8.92101		QECs	22.2865	7.05646	-2.01354	4.03772
		HES1	PECs	25.1328	10.4928	9.07722	QECs	22.8074	7.57741	-1.49259	2.81393	3.14827
		ACTIN	PECs	14.5533			QECs	15.4599
		ACTIN	PECs	14.4708			QECs	15.4534
		ACTIN	PECs	14.7419	14.5887		QECs	15.1931	15.3688
		HES1	PECs	24.0752	9.49515		QECs	22.6925	7.33252	-2.10748	4.30938
		HES1	PECs	24.1524	9.57245		QECs	23.1197	7.75973	-1.68027	3.20487
		HES1	PECs	23.8494	9.26936	9.44565	QECs	23.0833	7.72334	-1.71666	3.28676	3.60033

## Sheet: Sup. Fig. 3A and B
qPCR GPX4 and FSP1 in PECs (P) and QECs (Q) in decreasing concenctrations of Cys-Cys
P200= PECs 200ug/mL Cys-Cys			Q200= QECs 200ug/mL Cys-Cys
P20= PECs 20ug/mL Cys-Cys			Q20= QECs 20ug/mL Cys-Cys
P2= PECs 2ug/mL Cys-Cys			Q2= QECs 2ug/mL Cys-Cys
P0= PECs 0ug/mL Cys-Cys			Q0= QECs 0ug/mL Cys-Cys
		PEC200_A					PEC200_B					PEC200_C
	Target name	CT					CT					CT
	ACTIN	17.4043					17.9851					17.1331
	ACTIN	17.3306					17.7575					17.0005
	ACTIN	17.1296	17.2882				17.9295	17.8907				16.8831	17.0055
	GPX4	21.2291	3.94907	-0.030931	1.02167		21.8524	3.9624	-0.017596	1.01227		20.98	4.09091		0.110911	0.926003
	GPX4	21.223	3.94304	-0.0369619	1.02595		21.8964	4.00639	0.0263933	0.981872		21.0909	4.06582		0.0858218	0.942248
	GPX4	21.3513	4.07132	0.091315	0.938667	0.99543	21.5782	3.68823	-0.291771	1.22414	1.07276	21.0658	4.06582	3.98256	0.0858218	0.942248	0.936833
	FSP1	27.6037	10.3237	-0.296303	1.22799		28.4132	10.5232	-0.0968399	1.06943		27.8355	10.7139		0.0338877	0.976785
	FSP1	27.8074	10.5274	-0.0925729	1.06627		28.7128	10.8228	0.202809	0.868857		27.7139	10.6378		-0.0422075	1.02969
	FSP1	27.9819	10.7019	0.0818614	0.944838	1.0797	28.6588	10.7688	0.148787	0.902008	0.946765	27.6378	10.6378	10.6286	-0.0422075	1.02969	1.01205
		PEC20_A					PEC20_B					PEC20_C
	Target name	CT				Fold change	CT				Fold change	CT				Fold change
	ACTIN	16.9857					16.4569					16.6164
	ACTIN	17.072					16.4034					16.6658
	ACTIN	17.8736	17.0289				16.4981	16.4528				16.7217	16.668
	GPX4	21.2063	4.20632	0.226323	0.854811		20.9137	4.46369	0.483688	0.715147		21.2042	4.60419	0.62419	0.648784
	GPX4	21.3787	4.37869	0.398687	0.758548		28.4628	12.0128	8.03277			21.0217	4.42171	0.441711	0.736261
	GPX4	21.5327	4.53274	0.552742	0.681723	0.765027	21.0904	4.64042	0.660416	0.632696	0.673921	21.0713	4.47128	0.491276	0.711395	0.698813
	FSP1	28.9413	11.9413	1.32129	0.400177		28.1545	11.7045	1.08452	0.47155		27.7656	11.1656	0.545589	0.685112
	FSP1	28.3597	11.3597	0.73966	0.598881		28.2571	11.8071	1.18712	0.439179		28.1553	11.5553	0.935304	0.522932
	FSP1	28.6632	11.6632	1.04322	0.485243	0.494767	27.257	10.807	0.187025	0.878415	0.596382	28.1512	11.5512	0.931204	0.52442	0.577488
		PEC2_A					PEC2_B					PEC2_C
	Target name	CT				Fold change	CT				Fold change	CT				Fold change
	ACTIN	17.2181					23.7262					16.1197
	ACTIN	17.3594					23.5097					16.1744
	ACTIN	17.428	17.3352				23.633	23.623				16.1021	16.1321
	GPX4	21.2438	3.9138	-0.066195	1.04695		25.9056	2.30562	-1.67438	3.19182		20.5163	4.38626	0.406258	0.754578
	GPX4	21.082	3.75198	-0.22802	1.17123		26.0981	2.49812	-1.48188	2.79312		19.6795	3.54946	-0.430544	1.34774
	GPX4	20.1732	2.84316	-1.13684	2.19898	1.47239	25.8449	2.24494	-1.73506	3.32893	3.10462	20.1551	4.02512	0.0451179	0.969211	1.02384
	FSP1	27.64	10.31	-0.309963	1.23968		32.7628	9.16282	-1.45718	2.7457		25.6411	9.51108	-1.10892	2.15684
	FSP1	27.4896	10.1596	-0.460393	1.37592		32.2556	8.65563	-1.96437	3.90241		25.9858	9.85577	-0.764234	1.69847
	FSP1	27.6306	10.3006	-0.319361	1.24778	1.28779	32.0643	8.46433	-2.15567	4.45575	3.70129	26.2605	10.1305	-0.489519	1.40398	1.75309
		PEC0_A					PEC0_B					PEC0_C
	Target name	CT				Fold change	CT				Fold change	CT				Fold change
	ACTIN	20.3531					18.0016					18.5694
	ACTIN	21.6262					18.3294					19.3151
	ACTIN	20.472	20.8171				18.1067	18.1459				18.6605	18.8484
	GPX4	23.8629	3.06286	-0.917145	1.88837		21.6668	3.52679	-0.453206	1.36908		21.9546	3.1546	-0.825399	1.77202
	GPX4	23.9586	3.1586	-0.821403	1.76712		21.6827	3.54266	-0.437338	1.3541		21.7007	2.90067	-1.07933	2.11305
	GPX4	24.3802	3.58019	-0.399809	1.31933	1.65828	21.5494	3.40945	-0.570555	1.48509	1.40276	21.9631	3.16313	-0.816874	1.76159	1.88222
	FSP1	30.2703	9.47031	-1.14969	2.21866		27.6472	9.50722	-1.11278	2.16262		27.8535	9.05348	-1.56652	2.9619
	FSP1	30.0923	9.29226	-1.32774	2.5101		27.6183	9.47831	-1.14169	2.2064		28.0679	9.26794	-1.35206	2.55276
	FSP1	29.5212	8.7212	-1.8988	3.72904	2.81927	27.686	9.54599	-1.07401	2.10528	2.1581	28.284	9.48403	-1.13597	2.19767	2.57078
		QEC200_A					QEC200_B					QEC200_C
	Target name	CT				Fold change	CT				Fold change	CT				Fold change
	ACTIN	16.5121					16.8852					16.1258
	ACTIN	16.3141					16.9427					16.1312
	ACTIN	16.3529	16.393				16.6898	16.8392				15.7914
	GPX4	20.2715	3.97149	-0.00851162	1.00592		20.4129	3.61293	-0.367072	1.28973		19.6376	3.51263	0.0633725	0.957024
	GPX4	20.2883	3.98827	0.00827118	0.994283		20.3609	3.56086	-0.419144	1.33713		20.0039	3.87889	0.0633725	0.957024
	GPX4	19.9842	3.68422	-0.295782	1.22755	1.07592	20.8049	4.00487	0.0248734	0.982907	1.20326	20.1086	3.98357	0.0633725	0.957024	0.957024
	FSP1	25.7038	9.40377	-1.21623	2.32338		26.3796	9.57956	-1.04044	2.05685		26.7143	10.5893	-0.0306961	1.0215
	FSP1	26.5081	10.2081	-0.41187	1.33041		26.8509	10.0509	-0.569117	1.48361		26.3873	10.2623	-0.357738	1.28142
	FSP1	26.6183	10.3183	-0.301717	1.23261	1.6288	26.4135	9.61346	-1.00654	2.00908	1.84985	26.1302	10.0052	-0.61477	1.53131	1.27808
		QEC20_A					QEC20_B					QEC20_C
	Target name	CT				Fold change	CT				Fold change	CT				Fold change
	ACTIN	16.959					15.5934					15.9272
	ACTIN	17.1267					15.0973					16.2298
	ACTIN	16.7348	16.9401				15.3513	15.3474				15.3409	15.8326
	GPX4	20.949	4.00903	0.0290338	0.980076		18.8769	3.53689	-0.443108	1.35953		19.7516	3.95162	-0.028376	1.01986
	GPX4	21.4224	4.48238	0.502375	0.705943		19.661	4.32096	0.34096	0.789516		19.4371	3.63709	-0.342915	1.26832
	GPX4	20.9748	4.0348	0.0547966	0.96273	0.882917	19.872	4.53202	0.552018	0.682065	0.943704	19.9643	4.16429	0.184288	0.880083	1.05609
	FSP1	28.598	11.658	1.03795	0.487018		25.3777	10.0377	-0.582286	1.49722		26.4144	10.61	-0.01	1.00696
	FSP1	28.7923	11.8523	1.23227	0.425649		25.7708	10.4308	-0.189184	1.14012		25.7853	9.98529	-0.634708	1.55262
	FSP1	28.6654	11.7254	1.1054	0.464773	0.459147	25.1095	9.76948	-0.850523	1.80315	1.48016	25.6755	9.8755	-0.744499	1.67539	1.41166
		QEC2_A					QEC2_B					QEC2_C
	Target name	CT				Fold change	CT				Fold change	CT				Fold change
	ACTIN	16.334					16.8668					15.719
	ACTIN	16.9144					17.3704					16.0991
	ACTIN	16.7594	16.6693				17.3355	17.1909				16.4453	16.0878
	GPX4	20.5283	3.86831	-0.111687	1.08049		20.7529	3.56292	-0.417081	1.33522		20.0857	4.00568	0.0256761	0.98236
	GPX4	22.9456	6.28557	2.30557	0.202281		20.8371	3.64708	-0.332919	1.25956		19.6606	3.58065	-0.399352	1.31892
	GPX4	20.2844	3.62438	-0.355622	1.27954	1.18001	20.5725	3.38251	-0.597492	1.51308	1.36929	20.1393	4.05927	0.0792724	0.946535	1.0826
	FSP1	26.2922	9.63221	-0.987791	1.98315		26.4561	9.26609	-1.35391	2.55604		24.5521	8.47214	-2.14786	4.43169
	FSP1	26.2257	9.5657	-1.0543	2.0767		26.5001	9.3101	-1.3099	2.47925		24.2814	8.20136	-2.41864	5.34668
	FSP1	26.4543	9.79425	-0.825746	1.77245	1.9441	26.4982	9.30825	-1.31175	2.48243	2.5059	25.691	9.61102	-1.00898	2.01249	3.93029
		QEC0_A					QEC0_B					QEC0_C
	Target name	CT				Fold change	CT				Fold change	CT				Fold change
	ACTIN	17.1399					16.9035					16.7938
	ACTIN	17.0731					16.9718					16.8667
	ACTIN	17.4666	17.2265				17.2246	17.0333				16.9566	16.8724
	GPX4	20.5524	3.33244	-0.647556	1.56651		19.846	2.813	-1.167	2.24545		20.4664	3.59642	-0.383577	1.30457
	GPX4	20.6633	3.4433	-0.536704	1.45066		19.745	2.71195	-1.26805	2.40835		19.9831	3.1131	-0.866904	1.82374
	GPX4	20.5367	3.31665	-0.663349	1.58375	1.53364	19.6898	2.65684	-1.32316	2.50213	2.38531	20.0977	3.22771	-0.752288	1.68446	1.60426
	FSP1	26.4074	9.18736	-1.43264	2.69941		26.2694	9.23636	-1.38364	2.60926		26.1198	9.24985	-1.37015	2.58497
	FSP1	26.5308	9.31083	-1.30917	2.478		26.3597	9.32671	-1.29329	2.45087		26.6113	9.74125	-0.87875	1.83878
	FSP1	26.8024	9.5824	-1.0376	2.0528	2.41007	26.8581	9.82515	-0.794852	1.7349	2.26501	26.7344	9.86442	-0.755583	1.68831	2.03736

## Sheet: Sup. Fig. 4H and 4I
qPCR ECs isolated from lung and retina at P6
Sample Name	CT Actin		Ct Mean		CT S6c7a11		Ct Mean	ΔCT	2-ΔCT	CT Cth		Ct Mean	ΔCT	2-ΔCT	CT Cbs		Ct Mean	ΔCT	2-ΔCT
ECs lung pups 1	25.1025	24.8855	24.994		30.5609	31.2342	30.8975	5.90354	0.0167054	31.1321	32.2072	31.6697	6.67567	0.0097819	32.168	32.237	32.2025	7.2085	0.00676122
ECs lung pups 2	25.1971	25.1442	25.1707		30.7706	30.7061	30.7383	5.56766	0.0210847	35.2257	31.8917	31.8917	6.72099	0.00947936	32.0011	31.5482	31.7746	6.60397	0.0102804
ECs lung pups 3	24.7349	25.0877	24.9113		30.9928	31.8431	30.9928	6.08152	0.0147666	33.2123	32.2816	32.7469	7.83565	0.00437758	33.2392	31.7811	31.7811	6.86986	0.00855002
ECs retina 1	29.1301	29.576	29.3531		31.2129	30.6723	30.9426	1.58957	0.332271	32.6496	32.9582	32.8039	3.45082	0.0914531	32.9254	31.6144	32.2699	2.91687	0.132414
ECs retina 2	28.8774	28.9923	28.9349		30.6463	30.7886	30.7175	1.78262	0.290655	33.4278	34.4106	33.9192	4.98432	0.0315914	33.7196	32.8705	33.295	4.36017	0.048692
ECs retina 3	28.8774	28.9923	28.9349		30.6463	30.5886	30.6175	1.68262	0.311517	33.2278	33.0106	33.1192	4.18432	0.0550039	33.6196	32.0705	32.845	3.91017	0.0665152

## Sheet: Sup. Fig. 4K
qPCR ECs isolated from lung at P6
Sample Name	CT Actin		Ct Mean Actin	CT Cth		ΔCT		ΔCT Mean	ΔCT mean
EC lung , Cthfl/fl	20.6295	19.3117	19.9706	33.2936	32.6412	13.3236	12.6712	12.9974		0.977985
EC lung , Cthfl/fl	22.8712	22.9493	22.9102	35.8762	N/D	12.9662	N/D	12.9662		0.975636
EC lung , Cthfl/fl	19.0581	18.9758	19.017	34.763	33.8767	15.753	14.8667	13.9161	13.2933	1.04711
	CT Actin		Ct Mean Actin	CT Cth		ΔCT		ΔΔCT		FC		FC Mean
EC lung , CthiΔEC	19.1045	19.0599	19.0822	33.3079	32.5231	14.2279	13.4431	0.937949	0.153061	0.521974	0.89934	0.710657
EC lung , CthiΔEC	21.7141	22.0116	21.8628	35.4389	36.6819	13.5789	14.8219	0.288877	1.53189	0.818539	0.345825	0.582182
EC lung , CthiΔEC	21.5074	21.3654	21.4364	35.5561	34.645	14.1261		0.83609		0.56016		0.56016
EC lung , CthiΔEC	22.0776	22.1716	22.1246	37.2029	36.9972	15.0829	14.8772	1.79286	1.58718	0.2886	0.332821	0.310711
EC lung , CthiΔEC	17.0882	17.2461	17.1672	32.8157	32.3956	15.1457	14.7256	1.85565	1.43555	0.276308	0.369705	0.323006
